# Supplementary material for: Breathing Exercise for Chronic Pain Management in Breast Cancer Survivors: Feasibility Outcomes and Qualitative Insights from a Pilot Randomised Controlled Trial
Source: Healthcare (Basel). 2026 Mar 3;14(5):641. doi: 10.3390/healthcare14050641 (PMC12985228; doi:10.3390/healthcare14050641)
Supplement: Supplementary file 1 [file healthcare-14-00641-s001.zip]

Archive with 1 entries (1 files):
- healthcare-4161447-supplementary.pdf
